# Supplementary material for: Coronary artery disease, genetic risk and the metabolome in young individuals
Source: Wellcome Open Res. 2019 Feb 1;3:114. Originally published 2018 Sep 12. [Version 2] doi: 10.12688/wellcomeopenres.14788.2 (PMC6348437; doi:10.12688/wellcomeopenres.14788.2)
Supplement: Supplementary file 1 [file wellcomeopenres-3-16438-s0000.tgz]

Archive with 1 entries (1 files):
- 6cde8a13-4546-4748-ab0a-006420f314b5_Supp_figures_revised.docx
