# Supplementary material for: Coronary artery disease, genetic risk and the metabolome in young individuals
Source: Wellcome Open Res. 2019 Feb 1;3:114. Originally published 2018 Sep 12. [Version 2] doi: 10.12688/wellcomeopenres.14788.2 (PMC6348437; doi:10.12688/wellcomeopenres.14788.2)
Supplement: Supplementary file 2 [file wellcomeopenres-3-16438-s0001.tgz › 9104a284-76f5-4907-a303-83578c10d880_Supp_tables_revised.xlsx]

## Sheet: ST1. Loci
Supplementary Table 1. CAD-associated loci
Lead variant	Chromosome	Position	A1	A2	Log(OR)	Locus
rs36096196	1	2252205	T	C	0.047	SKI_MORN1_AL589739.1
rs76954792	17	30033514	T	C	0.039
rs7797644	7	6486067	T	C	-0.039	DAGLB(0)
rs4752700	10	124237612	A	G	-0.033	HTRA1
rs975722	7	117332914	A	G	-0.028	CFTR_CTTNBP2
rs260020	20	57714025	T	C	0.052	ZNF831
rs667920	3	136069472	T	G	0.049	PPP2R3A_MSL2_PCCB_STAG1
rs3936511	5	55860781	A	G	-0.037	AC022431.2
rs6102343	20	39924279	A	G	0.037	TOP1_PLCG1_ZHX3
rs7633770	3	46688562	A	G	0.03	TDGF1_ALS2CL
rs2145598	14	58794001	A	G	-0.028	C14orf37_PSMA3_AL132989.1_ARID4A_TOMM20L
rs7116641	11	43696917	T	G	-0.031	HSD17B12
rs3775058	4	96117371	A	T	0.039	UNC5C
rs61848342	10	12303813	T	C	-0.036	CDC123
rs582384	2	45896437	A	C	0.033	PRKCE
rs17080091	6	150997401	T	C	-0.054	PLEKHG1
rs9964304	18	47229717	A	C	-0.038
rs112635299	14	94838142	T	G	-0.136	SERPINA1
rs10093110	8	106565414	A	G	-0.032	ZFPM2
rs4266144	3	156852592	C	G	-0.035	CCNL1
rs17581137	15	96146414	A	C	0.037
rs1321309	6	36638636	A	G	0.028	CDKN1A
rs11838267	12	7175872	T	C	0.051	C1S_C1R
rs2107732	7	45077978	A	G	-0.057	CCM2
rs11677932	2	238223955	A	G	-0.034	COL6A3
rs60154123	1	210468999	T	C	0.044	SYT14_SERTAD4_HHAT
rs3827066	20	44586023	T	C	0.042	CTSA_PLTP_PCIF1_ZNF335
rs885150	9	124420173	T	C	-0.036	DAB2IP
rs4613862	6	82612271	A	C	0.032
rs10267593	7	1937261	A	G	-0.036	MAD1L1_AC110781.3
rs12500824	4	77416627	A	G	0.034	SHROOM3
rs1591805	6	126717064	A	G	0.037	CENPW
rs17680741	10	82251514	T	C	0.042	TSPAN14
rs4754698	11	100631908	C	G	-0.037	ARHGAP42
rs2493298	1	3325912	A	C	0.051	PRDM16
rs11806316	1	115753482	A	G	-0.034
rs12999907	2	164957251	A	G	0.048
rs6905288	6	43758873	A	G	0.039	VEGFA
rs7696431	4	169687725	T	G	0.031	PALLD
rs4918072	10	105693644	A	G	0.039	SH3PXD2A_OBFC1_SLK
rs7617773	3	48193515	T	C	0.036	MAP4_CDC25A_CAMP_ZNF589_NME6_SPINK8
rs11601507	11	5701074	A	C	0.078	TRIM5_TRIM22
rs11509880	7	12261911	A	G	0.033	TMEM106B
rs1317507	13	113631780	A	C	0.04	MCF2L
rs12897	3	172115902	A	G	-0.036	FNDC3B
rs11107903	12	95507971	A	G	-0.075	NDUFA12_NR2C1_FGD6_VEZT
rs7199941	16	81906423	A	G	0.037	PLCG2
rs112941079	5	9546098	A	G	0.062	SEMA5A
rs71566846	6	57148171	T	C	0.083	RAB23
rs7251815	19	17844942	T	G	0.051	MAP1S_FCHO1
rs2832227	21	30533076	A	G	-0.039	MAP3K7CL_BACH1
rs10512861	3	132257961	T	G	-0.043	DNAJC13_ACAD11_NPHP3_ACKR4_UBA5
rs7998440	13	33125206	A	G	-0.038	N4BP2L1_N4BP2L2_PDS5B
rs6984210	8	22033615	C	G	-0.078	LGI3_SFTPC_BMP1
rs4072980	1	38456106	A	G	-0.033	INPP5B_SF3A3_FHL3
rs11099493	4	82587050	A	G	0.039	RASGEF1B
rs6997340	8	18286997	T	C	0.033	NAT2
rs944172	9	110517794	T	C	-0.04	AL162389.1
rs2074164	17	40270238	C	G	0.042	DHX58_KAT2A_CTD-2132N18.3_HSPB9_RAB5C
rs11080107	17	27938424	T	C	-0.036	GIT1_ANKRD13B_CORO6_SSH2_EFCAB5_NSRP1_SLC6A4
rs11591147	1	55505647	T	G	-0.241	PCSK9
rs273909	5	131667353	A	G	-0.049	SLC22A4_SLC22A5_C5orf56
rs2252641	2	145801461	T	C	-0.037	TEX41(0)
rs1250229	2	216304384	T	C	0.044	FN1
rs7692387	4	156635309	A	G	-0.064	GUCY1A3_GUCY1B3
rs1870634	10	44480811	T	G	-0.06
rs116843064	19	8429323	A	G	-0.14	ANGPTL4
rs12149545	16	56993161	A	G	-0.037	HERPUD1_CETP
rs55730499	6	161005610	T	C	0.312	LPA_PLG
rs472109	11	9770318	C	G	0.039	SWAP70
rs2571445	2	218683154	A	G	0.037	TNS1
rs17091891	8	19843171	T	C	0.059	LPL
rs2519093	9	136141870	T	C	0.055	ABO(0)
rs246600	5	142516897	T	C	0.043	ARHGAP26
rs6494488	15	65024204	A	G	0.038	KIAA0101_TRIP4_ZNF609_OAZ2_RBPMS2_PIF1
rs55791371	19	11188153	A	C	0.116	LDLR
rs9349379	6	12903957	A	G	-0.107	PHACTR1
rs17514846	15	91416550	A	C	0.056	FURIN_FES
rs7137828	12	111932800	T	C	-0.064	SH2B3_ATXN2_BRAP_ACAD10_RP11-162P23.2_ALDH2_MAPKAPK5_NAA25_TRAFD1_HECTD4_RPL6_PTPN11
rs17114046	1	56966350	A	G	0.096	PPAP2B
rs1334894	6	35615130	T	C	-0.048	TEAD3_TULP1_FKBP5
rs6700559	1	200646073	T	C	-0.028	KIF14_DDX59
rs72743461	15	67441750	A	C	-0.058	SMAD3_RP11-342M21.2
rs6743030	2	85763520	T	C	0.057	MAT2A_GGCX_VAMP8_VAMP5_RNF181
rs12936587	17	17543722	A	G	-0.032	PEMT_RAI1
rs11170820	12	54513915	C	G	-0.083	FLJ12825(0)|LOC400043(-5.939kb)
rs4678145	3	124450081	C	G	0.064	KALRN_UMPS_ITGB5
rs10857147	4	81181072	A	T	-0.049	FGF5
rs7678555	4	120909501	A	C	-0.049
rs2681492	12	90013089	T	C	-0.056	ATP2B1
rs4845625	1	154422067	T	C	0.04	IL6R
rs3740390	10	104638480	T	C	-0.066	WBP1L_CYP17A1_C10orf32_C10orf32-ASMT_AS3MT_CNNM2_NT5C2_INA_PCGF6
rs8003602	14	100148961	T	C	-0.054	HHIPL1_CYP46A1
rs515135	2	21286057	T	C	-0.056	APOB_TDRD15
rs7412	19	45412079	T	C	-0.137	TOMM40_APOE_APOC1
rs606452	11	75276178	A	C	-0.047	SERPINH1
rs1169288	12	121416650	A	C	-0.049	AC079602.1_HNF1A_C12orf43_OASL
rs3918226	7	150690176	T	C	0.107	NOS3
rs1412444	10	91002927	T	C	0.056	LIPA
rs6982502	8	126479362	T	C	-0.05
rs7173743	15	79141784	T	C	0.064	MORF4L1
rs6841581	4	148401190	A	G	0.075	EDNRA
rs2107595	7	19049388	A	G	0.075	HDAC9_TWIST1
rs28451064	21	35593827	A	G	0.108
rs867186	20	33764554	A	G	0.057	ACSS2_GSS_MYH7B_TRPC4AP_EDEM2_PROCR_MMP24
rs6909752	6	22612629	A	G	0.044	HDGFL1
rs789294	3	154057741	C	G	-0.064	ARHGEF26_DHX36_GPR149
rs7500448	16	83045790	A	G	0.056	CDH13
rs2189839	7	107230026	A	G	0.035	PRKAR2B_HBP1_COG5_GPR22_DUS4L_BCAP29_SLC26A4
rs663640	18	57846077	T	C	0.038
rs7926712	11	13303085	A	G	-0.035	ARNTL
rs7145159	14	75583268	T	C	-0.032	EIF2B2_MLH3_ACYP1_ZC2HC1C_NEK9_TMED10
rs2820315	1	201872264	T	C	0.036	NAV1_IPO9_SHISA4_LMOD1
rs10237377	7	139757136	T	G	-0.034	TBXAS1_PARP12
rs1476098	17	59237013	A	C	0.044	BCAS3
rs17608766	17	45013271	T	C	-0.047	WNT9B_GOSR2_RP11-156P1.2_RPRML_CDC27
rs9892152	17	62401965	T	C	-0.033	PECAM1(0)
rs9319428	13	28973621	A	G	0.036	FLT1
rs34991912	3	14926351	T	C	0.038	FGD5
rs4977574	9	22098574	A	G	-0.179	CDKN2B-AS1(0)
rs651821	11	116662579	T	C	-0.069	BUD13_ZNF259_APOA5
rs170041	17	2170216	T	C	-0.047	SMG6_SRR
rs185244	3	138092889	T	C	0.064	NME9_MRAS
rs4803455	19	41851509	A	C	-0.048	TGFB1_CTC-435M10.3_TMEM91_B9D2
rs9337951	10	30317073	A	G	0.054	KIAA1462
rs11057830	12	125307053	A	G	0.066	SCARB1
rs6544713	2	44073881	T	C	0.049	ABCG5_ABCG8
rs9515203	13	111049623	T	C	0.06	COL4A2
rs2327429	6	134209837	T	C	0.066	TCF21
rs6728861	2	203873743	A	G	0.105	FAM117B_ICA1L_WDR12_CARF_NBEAL1_CYP20A1_ABI2
rs11613352	12	57792580	T	C	-0.036	STAC3_R3HDM2_RP11-123K3.4_AC126614.1_INHBC_INHBE_GLI1
rs12801636	11	65391317	A	G	-0.04	EHBP1L1_AP001362.1_KCNK7_MAP3K11_PCNXL3_SIPA1
rs10947789	6	39174922	T	C	0.041	KCNK5
rs1892094	1	169094459	T	C	-0.036	ATP1B1_NME7
rs16986953	2	19942473	A	G	0.081
rs11204892	1	151768048	A	G	-0.049	RIIAD1_AL589765.1_MRPL9_OAZ3_TDRKH_LINGO4_RORC
rs10841443	12	20220033	C	G	-0.046	LOC100506393(0)
rs11556924	7	129663496	T	C	-0.055	ZC3HC1
rs62076439	17	47404628	T	G	0.048	ZNF652_RP11-81K2.1
rs1807214	15	89565257	A	C	0.064
rs1050362	16	72130815	A	C	0.035	DHODH_TXNL4B_HP_HPR_DHX38_PMFBP1
rs2814944	6	34552797	A	G	0.048	C6orf106_SNRPC_UHRF1BP1
rs35158675	1	222829550	A	G	0.07	MIA3_AIDA_BROX_FAM177B
rs602633	1	109821511	T	G	-0.1	CELSR2_PSRC1
rs974819	11	103660567	T	C	0.061
rs17081933	4	57822869	A	T	0.04	REST_NOA1_POLR2B
rs17238484	5	75352671	G	T		HMGCR
rs12916	5	75360714	T	C		HMGCR
All 146 loci present in the genetic risk score along with the 2 SNPs within the HMGCR region
The 146 SNPs were idetified in a GWAS of CAD by van der Harst and Verweij 2018
OR = odds ratio

## Sheet: ST2. Metabolites
Supplementary Table 2. NMR measured metabolites
Abbreviation	Description
XXL-VLDL-P	Concentration of chylomicrons and extremely large VLDL particles mol/l
XXL-VLDL-L	Total lipids in chylomicrons and extremely large VLDL mmol/l
XXL-VLDL-PL	Phospholipids in chylomicrons and extremely large VLDL mmol/l
XXL-VLDL-C	Total cholesterol in chylomicrons and extremely large VLDL mmol/l
XXL-VLDL-CE	Cholesterol esters in chylomicrons and extremely large VLDL mmol/l
XXL-VLDL-FC	Free cholesterol in chylomicrons and extremely large VLDL mmol/l
XXL-VLDL-TG	Triglycerides in chylomicrons and extremely large VLDL mmol/l
XL-VLDL-P	Concentration of very large VLDL particles mol/l
XL-VLDL-L	Total lipids in very large VLDL mmol/l
XL-VLDL-PL	Phospholipids in very large VLDL mmol/l
XL-VLDL-C	Total cholesterol in very large VLDL mmol/l
XL-VLDL-CE	Cholesterol esters in very large VLDL mmol/l
XL-VLDL-FC	Free cholesterol in very large VLDL mmol/l
XL-VLDL-TG	Triglycerides in very large VLDL mmol/l
L-VLDL-P	Concentration of large VLDL particles mol/l
L-VLDL-L	Total lipids in large VLDL mmol/l
L-VLDL-PL	Phospholipids in large VLDL mmol/l
L-VLDL-C	Total cholesterol in large VLDL mmol/l
L-VLDL-CE	Cholesterol esters in large VLDL mmol/l
L-VLDL-FC	Free cholesterol in large VLDL mmol/l
L-VLDL-TG	Triglycerides in large VLDL mmol/l
M-VLDL-P	Concentration of medium VLDL particles mol/l
M-VLDL-L	Total lipids in medium VLDL mmol/l
M-VLDL-PL	Phospholipids in medium VLDL mmol/l
M-VLDL-C	Total cholesterol in medium VLDL mmol/l
M-VLDL-CE	Cholesterol esters in medium VLDL mmol/l
M-VLDL-FC	Free cholesterol in medium VLDL mmol/l
M-VLDL-TG	Triglycerides in medium VLDL mmol/l
S-VLDL-P	Concentration of small VLDL particles mol/l
S-VLDL-L	Total lipids in small VLDL mmol/l
S-VLDL-PL	Phospholipids in small VLDL mmol/l
S-VLDL-C	Total cholesterol in small VLDL mmol/l
S-VLDL-CE	Cholesterol esters in small VLDL mmol/l
S-VLDL-FC	Free cholesterol in small VLDL mmol/l
S-VLDL-TG	Triglycerides in small VLDL mmol/l
XS-VLDL-P	Concentration of very small VLDL particles mol/l
XS-VLDL-L	Total lipids in very small VLDL mmol/l
XS-VLDL-PL	Phospholipids in very small VLDL mmol/l
XS-VLDL-C	Total cholesterol in very small VLDL mmol/l
XS-VLDL-CE	Cholesterol esters in very small VLDL mmol/l
XS-VLDL-FC	Free cholesterol in very small VLDL mmol/l
XS-VLDL-TG	Triglycerides in very small VLDL mmol/l
IDL-P	Concentration of IDL particles mol/l
IDL-L	Total lipids in IDL mmol/l
IDL-PL	Phospholipids in IDL mmol/l
IDL-C	Total cholesterol in IDL mmol/l
IDL-CE	Cholesterol esters in IDL mmol/l
IDL-FC	Free cholesterol in IDL mmol/l
IDL-TG	Triglycerides in IDL mmol/l
L-LDL-P	Concentration of large LDL particles mol/l
L-LDL-L	Total lipids in large LDL mmol/l
L-LDL-PL	Phospholipids in large LDL mmol/l
L-LDL-C	Total cholesterol in large LDL mmol/l
L-LDL-CE	Cholesterol esters in large LDL mmol/l
L-LDL-FC	Free cholesterol in large LDL mmol/l
L-LDL-TG	Triglycerides in large LDL mmol/l
M-LDL-P	Concentration of medium LDL particles mol/l
M-LDL-L	Total lipids in medium LDL mmol/l
M-LDL-PL	Phospholipids in medium LDL mmol/l
M-LDL-C	Total cholesterol in medium LDL mmol/l
M-LDL-CE	Cholesterol esters in medium LDL mmol/l
M-LDL-FC	Free cholesterol in medium LDL mmol/l
M-LDL-TG	Triglycerides in medium LDL mmol/l
S-LDL-P	Concentration of small LDL particles mol/l
S-LDL-L	Total lipids in small LDL mmol/l
S-LDL-PL	Phospholipids in small LDL mmol/l
S-LDL-C	Total cholesterol in small LDL mmol/l
S-LDL-CE	Cholesterol esters in small LDL mmol/l
S-LDL-FC	Free cholesterol in small LDL mmol/l
S-LDL-TG	Triglycerides in small LDL mmol/l
XL-HDL-P	Concentration of very large HDL particles mol/l
XL-HDL-L	Total lipids in very large HDL mmol/l
XL-HDL-PL	Phospholipids in very large HDL mmol/l
XL-HDL-C	Total cholesterol in very large HDL mmol/l
XL-HDL-CE	Cholesterol esters in very large HDL mmol/l
XL-HDL-FC	Free cholesterol in very large HDL mmol/l
XL-HDL-TG	Triglycerides in very large HDL mmol/l
L-HDL-P	Concentration of large HDL particles mol/l
L-HDL-L	Total lipids in large HDL mmol/l
L-HDL-PL	Phospholipids in large HDL mmol/l
L-HDL-C	Total cholesterol in large HDL mmol/l
L-HDL-CE	Cholesterol esters in large HDL mmol/l
L-HDL-FC	Free cholesterol in large HDL mmol/l
L-HDL-TG	Triglycerides in large HDL mmol/l
M-HDL-P	Concentration of medium HDL particles mol/l
M-HDL-L	Total lipids in medium HDL mmol/l
M-HDL-PL	Phospholipids in medium HDL mmol/l
M-HDL-C	Total cholesterol in medium HDL mmol/l
M-HDL-CE	Cholesterol esters in medium HDL mmol/l
M-HDL-FC	Free cholesterol in medium HDL mmol/l
M-HDL-TG	Triglycerides in medium HDL mmol/l
S-HDL-P	Concentration of small HDL particles mol/l
S-HDL-L	Total lipids in small HDL mmol/l
S-HDL-PL	Phospholipids in small HDL mmol/l
S-HDL-C	Total cholesterol in small HDL mmol/l
S-HDL-CE	Cholesterol esters in small HDL mmol/l
S-HDL-FC	Free cholesterol in small HDL mmol/l
S-HDL-TG	Triglycerides in small HDL mmol/l
LDL-D	Mean diameter for LDL particles nm
HDL-D	Mean diameter for HDL particles nm
VLDL-C	Total cholesterol in VLDL mmol/l
Remnant-C	Remnant cholesterol (non-HDL, non-LDL -cholesterol) mmol/l
LDL-C	Total cholesterol in LDL mmol/l
HDL-C	Total cholesterol in HDL mmol/l
HDL2-C	Total cholesterol in HDL2 mmol/l
HDL3-C	Total cholesterol in HDL3 mmol/l
Serum-TG	Serum total triglycerides mmol/l
VLDL-TG	Triglycerides in VLDL mmol/l
LDL-TG	Triglycerides in LDL mmol/l
HDL-TG	Triglycerides in HDL mmol/l
DAG	Diacylglycerol mmol/l
PC	Phosphatidylcholine and other cholines mmol/l
ApoA1	Apolipoprotein A-I * g/l
ApoB	Apolipoprotein B * g/l
FALen	Estimated description of fatty acid chain length, not actual
UnsatDeg	Estimated degree of unsaturation Fatty acids
DHA	22:6, docosahexaenoic acid mmol/l
LA	18:2, linoleic acid mmol/l
CLA	Conjugated linoleic acid mmol/l
FAw3	Omega-3 fatty acids mmol/l
FAw6	Omega-6 fatty acids mmol/l
PUFA	Polyunsaturated fatty acids mmol/l
MUFA	Monounsaturated fatty acids; 16:1, 18:1 mmol/l
SFA	Saturated fatty acids mmol/l
Glc	Glucose mmol/l
Lac	Lactate mmol/l
Cit	Citrate mmol/l Glol
Ala	Alanine mmol/l
Gln	Glutamine mmol/l
His	Histidine mmol/l
Leu	Leucine mmol/l
Val	Valine mmol/l
Phe	Phenylalanine mmol/l
Tyr	Tyrosine mmol/l
Ace	Acetate mmol/l
AcAce	Acetoacetate mmol/l
bOHBut	3-hydroxybutyrate mmol/l
Crea	Creatinine mmol/l
Alb	Albumin
Gp	Glycoprotein acetyls, mainly a1-acid glycoprotein mmol/l
VLDL-D	Mean diameter for VLDL particles nm
Serum-C	Serum total cholesterol mmol/l
Est-C	Esterified cholesterol mmol/l
Free-C	Free cholesterol mmol/l
Tot-PG	Total phosphoglycerides mmol/l
Tot-Cho	Total cholines mmol/l
Tot-FA	Total fatty acids mmol/l
Ile	Isoleucine mmol/l

## Sheet: ST3. Lipoprotein subclasses
Supplementary Table 3. Biological grouping of lipoprotein subclasses
Grouping	Primary Classification of Lipoprotein particles for analyses	Notes / biological rationale	NMR traits	Number of independent metabolites represented
ApoB	Large VLDL	Non-remnant, primary VLDL particles excreted to the circulation by liver; the main TG carriers in the circulation; too large to enter the intima	VLDL: XXL, XL, L	2
	Atherogenic non-LDL particles	Modified and/or excreted* VLDL particles (on way to LDL); small enough to enter the intima	VLDL: M, S, VS	7
			IDL
	LDL	End of VLDL modification pathway; the main cholesterol carriers in the circulation; small enough to enter the intima	LDL: L, M, S	2
HDL (non-apoB)	Very-large HDL	Unknown function	HDL: VL	3
	Large HDL	Reverse cholesterol transport	HDL: L, M	4
	Small HDL	Supposedly harmful category of particles that in many associations show similarity to apoB-particles	HDL: S	3

## Sheet: ST4. Metab and CAD-GRS assoc
Supplementary Table 4. The effect estimates and P values for the associatons between the coronary artery genetic risk score and 148 metabolites.
Metabolite	Estimate (95% CI)	P	FDR
s-VLDL-CE	0.311 (0.228, 0.393)	2.46e-13	3.65e-11
s-VLDL-C	0.298 (0.216, 0.38)	1.25e-12	9.28e-11
Remnant-C	0.28 (0.198, 0.361)	1.94e-11	9.58e-10
ApoB	0.276 (0.195, 0.357)	2.87e-11	1.06e-09
xs-VLDL-L	0.277 (0.195, 0.359)	4.13e-11	1.22e-09
xs-VLDL-CE	0.27 (0.186, 0.354)	3.86e-10	9.53e-09
VLDL-C	0.261 (0.179, 0.343)	4.72e-10	9.98e-09
xs-VLDL-P	0.253 (0.172, 0.335)	1.3e-09	2.37e-08
xs-VLDL-PL	0.253 (0.171, 0.334)	1.44e-09	2.37e-08
m-LDL-CE	0.249 (0.168, 0.33)	1.85e-09	2.74e-08
IDL-CE	0.25 (0.168, 0.332)	2.2e-09	2.96e-08
s-LDL-CE	0.245 (0.165, 0.326)	3.01e-09	3.6e-08
m-LDL-C	0.245 (0.164, 0.325)	3.16e-09	3.6e-08
s-VLDL-FC	0.242 (0.161, 0.322)	4.37e-09	4.33e-08
m-LDL-P	0.242 (0.161, 0.323)	4.56e-09	4.33e-08
s-LDL-C	0.241 (0.161, 0.322)	4.68e-09	4.33e-08
IDL-P	0.24 (0.16, 0.321)	5.52e-09	4.62e-08
IDL-L	0.242 (0.16, 0.323)	5.7e-09	4.62e-08
IDL-C	0.242 (0.161, 0.324)	6.36e-09	4.62e-08
m-LDL-L	0.239 (0.159, 0.32)	6.42e-09	4.62e-08
l-LDL-CE	0.24 (0.159, 0.32)	6.72e-09	4.62e-08
LDL-C	0.239 (0.159, 0.32)	6.86e-09	4.62e-08
s-VLDL-L	0.241 (0.16, 0.323)	7.53e-09	4.79e-08
l-LDL-PL	0.239 (0.158, 0.32)	7.77e-09	4.79e-08
s-LDL-L	0.236 (0.156, 0.316)	8.34e-09	4.94e-08
xs-VLDL-C	0.246 (0.161, 0.33)	1.27e-08	7.21e-08
l-LDL-C	0.234 (0.154, 0.315)	1.44e-08	7.89e-08
m-LDL-PL	0.232 (0.151, 0.312)	1.71e-08	9.02e-08
l-LDL-L	0.232 (0.151, 0.313)	1.97e-08	9.83e-08
l-LDL-P	0.232 (0.151, 0.313)	1.99e-08	9.83e-08
s-VLDL-PL	0.229 (0.149, 0.31)	2.76e-08	1.32e-07
s-LDL-P	0.225 (0.145, 0.305)	3.17e-08	1.47e-07
IDL-PL	0.229 (0.148, 0.31)	3.35e-08	1.5e-07
m-LDL-FC	0.219 (0.139, 0.299)	9.69e-08	4.22e-07
l-LDL-FC	0.215 (0.134, 0.296)	2.27e-07	9.58e-07
l-HDL-CE	-0.219 (-0.303, -0.135)	3.22e-07	1.32e-06
s-VLDL-P	0.211 (0.129, 0.292)	4.31e-07	1.72e-06
IDL-FC	0.21 (0.128, 0.291)	4.74e-07	1.85e-06
l-HDL-C	-0.215 (-0.299, -0.131)	5.27e-07	2e-06
s-LDL-PL	0.202 (0.123, 0.281)	5.89e-07	2.18e-06
xs-VLDL-TG	0.2 (0.118, 0.281)	1.53e-06	5.53e-06
s-LDL-FC	0.195 (0.114, 0.276)	2.22e-06	7.82e-06
m-VLDL-CE	0.199 (0.116, 0.283)	3.13e-06	1.08e-05
l-HDL-FC	-0.197 (-0.281, -0.114)	3.91e-06	1.31e-05
m-VLDL-C	0.194 (0.111, 0.276)	4.26e-06	1.4e-05
l-HDL-L	-0.194 (-0.278, -0.111)	5.19e-06	1.67e-05
xs-VLDL-FC	0.195 (0.111, 0.279)	5.29e-06	1.67e-05
Serum-C	0.183 (0.103, 0.263)	7.81e-06	2.41e-05
l-HDL-P	-0.189 (-0.273, -0.106)	8.63e-06	2.61e-05
HDL2-C	-0.189 (-0.272, -0.106)	8.89e-06	2.63e-05
Est-C	0.178 (0.0986, 0.258)	1.2e-05	3.49e-05
xl-VLDL-CE	0.185 (0.102, 0.268)	1.23e-05	3.5e-05
Free-C	0.182 (0.0999, 0.263)	1.35e-05	3.77e-05
xxl-VLDL-CE	0.182 (0.099, 0.265)	1.78e-05	4.87e-05
m-HDL-TG	0.184 (0.0998, 0.268)	1.9e-05	5.12e-05
xl-VLDL-C	0.18 (0.0974, 0.263)	2.05e-05	5.41e-05
xxl-VLDL-P	0.18 (0.0968, 0.263)	2.24e-05	5.81e-05
l-VLDL-CE	0.178 (0.095, 0.26)	2.57e-05	6.57e-05
xxl-VLDL-C	0.176 (0.0926, 0.259)	3.41e-05	8.54e-05
xl-VLDL-FC	0.175 (0.092, 0.258)	3.58e-05	8.82e-05
m-VLDL-PL	0.172 (0.0893, 0.254)	4.52e-05	0.000108
m-HDL-CE	-0.175 (-0.259, -0.0909)	4.53e-05	0.000108
l-HDL-PL	-0.171 (-0.254, -0.0879)	5.55e-05	0.00013
s-VLDL-TG	0.168 (0.0856, 0.25)	6.51e-05	0.000151
HDL-C	-0.168 (-0.251, -0.0856)	6.71e-05	0.000153
l-VLDL-C	0.167 (0.0849, 0.25)	6.97e-05	0.000156
xxl-VLDL-L	0.168 (0.0849, 0.251)	7.38e-05	0.000163
m-VLDL-L	0.167 (0.0843, 0.25)	7.66e-05	0.000167
m-VLDL-FC	0.166 (0.0836, 0.248)	7.96e-05	0.000171
xxl-VLDL-TG	0.166 (0.0833, 0.249)	8.6e-05	0.000182
Serum-TG	0.163 (0.0804, 0.245)	0.000109	0.000228
xxl-VLDL-PL	0.163 (0.08, 0.246)	0.000117	0.000241
xxl-VLDL-FC	0.163 (0.0798, 0.246)	0.000124	0.000252
m-HDL-C	-0.163 (-0.247, -0.0793)	0.000138	0.000277
Tot-FA	0.151 (0.0732, 0.23)	0.000151	0.000299
m-VLDL-P	0.159 (0.0763, 0.242)	0.000168	0.000328
HDL-D	-0.159 (-0.243, -0.0762)	0.000175	0.000337
LA	0.147 (0.0703, 0.225)	0.000181	0.000343
xl-VLDL-PL	0.158 (0.075, 0.241)	0.00019	0.000356
FAw6	0.145 (0.0674, 0.223)	0.000254	0.00047
VLDL-TG	0.153 (0.0704, 0.236)	0.000288	0.000527
xl-VLDL-L	0.153 (0.0704, 0.236)	0.000295	0.000533
xl-VLDL-P	0.154 (0.0704, 0.237)	0.000299	0.000534
s-LDL-TG	0.151 (0.069, 0.233)	0.000306	0.000538
s-HDL-TG	0.155 (0.0706, 0.239)	0.000316	0.000551
l-VLDL-FC	0.152 (0.0691, 0.234)	0.000322	0.000554
PUFA	0.142 (0.0647, 0.22)	0.000328	0.000558
l-VLDL-PL	0.148 (0.0651, 0.231)	0.000465	0.000781
IDL-TG	0.144 (0.0617, 0.225)	0.000589	0.000973
xl-HDL-PL	-0.146 (-0.229, -0.0626)	0.000592	0.000973
SFA	0.131 (0.0554, 0.206)	0.000678	0.0011
m-VLDL-TG	0.144 (0.0608, 0.227)	0.000702	0.00113
l-VLDL-L	0.143 (0.0603, 0.226)	0.000714	0.00114
HDL-TG	0.143 (0.059, 0.226)	0.000842	0.00133
MUFA	0.142 (0.0586, 0.225)	0.000856	0.00133
xl-VLDL-TG	0.14 (0.0565, 0.223)	0.00101	0.00156
l-VLDL-P	0.139 (0.0557, 0.221)	0.00106	0.00161
l-VLDL-TG	0.132 (0.0485, 0.215)	0.00191	0.00288
xl-HDL-P	-0.129 (-0.212, -0.0474)	0.002	0.003
xl-HDL-L	-0.128 (-0.21, -0.0468)	0.00204	0.00302
xl-HDL-FC	-0.123 (-0.204, -0.042)	0.00295	0.00432
m-HDL-L	-0.125 (-0.208, -0.042)	0.00318	0.00461
s-HDL-FC	-0.12 (-0.202, -0.0386)	0.00392	0.00558
LDL-TG	0.121 (0.0387, 0.203)	0.00392	0.00558
FALen	-0.122 (-0.206, -0.039)	0.00401	0.00565
HDL3-C	-0.119 (-0.2, -0.0372)	0.0043	0.00601
m-HDL-PL	-0.118 (-0.201, -0.0347)	0.00543	0.00751
l-LDL-TG	0.115 (0.0333, 0.197)	0.00583	0.00799
Gp	0.117 (0.0317, 0.202)	0.00723	0.00982
xl-HDL-C	-0.107 (-0.188, -0.0274)	0.00857	0.0115
Ile	0.111 (0.0266, 0.196)	0.0101	0.0135
m-HDL-P	-0.108 (-0.192, -0.0253)	0.0106	0.014
m-LDL-TG	0.104 (0.0217, 0.187)	0.0134	0.0175
xl-HDL-CE	-0.0994 (-0.179, -0.0195)	0.0148	0.0192
m-HDL-FC	-0.0993 (-0.183, -0.0162)	0.0192	0.0248
UnsatDeg	-0.0969 (-0.18, -0.0139)	0.0221	0.0282
VLDL-D	0.0954 (0.0117, 0.179)	0.0255	0.0322
DAG	0.09 (0.00583, 0.174)	0.0361	0.0453
ApoA1	-0.0818 (-0.162, -0.00115)	0.0468	0.0582
Phe	0.082 (0.000555, 0.164)	0.0485	0.0598
FAw3	0.0795 (-0.00113, 0.16)	0.0533	0.0652
Tot-PG	0.071 (-0.00711, 0.149)	0.0748	0.0908
Leu	0.0759 (-0.00973, 0.161)	0.0823	0.0991
LDL-D	-0.07 (-0.15, 0.0104)	0.0879	0.105
Tyr	0.069 (-0.0107, 0.149)	0.0896	0.106
Tot-Cho	0.0674 (-0.0117, 0.146)	0.095	0.112
Cit	-0.0582 (-0.137, 0.0204)	0.147	0.171
DHA	0.0514 (-0.0297, 0.133)	0.214	0.247
Ala	0.051 (-0.0298, 0.132)	0.216	0.248
Alb	-0.052 (-0.137, 0.033)	0.23	0.262
PC	0.044 (-0.0383, 0.126)	0.295	0.333
bOHBut	0.0405 (-0.0433, 0.124)	0.344	0.385
Val	0.0333 (-0.0526, 0.119)	0.447	0.498
s-HDL-PL	-0.0306 (-0.114, 0.0531)	0.474	0.523
Gln	0.025 (-0.0602, 0.11)	0.565	0.619
Ace	-0.0229 (-0.104, 0.0579)	0.578	0.629
Lac	-0.0211 (-0.103, 0.0609)	0.614	0.663
CLA	0.0183 (-0.0647, 0.101)	0.666	0.714
s-HDL-C	-0.018 (-0.102, 0.0659)	0.674	0.714
AcAce	0.0168 (-0.0629, 0.0964)	0.68	0.714
xl-HDL-TG	0.0175 (-0.0657, 0.101)	0.68	0.714
s-HDL-P	0.0151 (-0.0685, 0.0986)	0.723	0.754
l-HDL-TG	0.0129 (-0.0699, 0.0956)	0.761	0.787
s-HDL-L	-0.0122 (-0.095, 0.0706)	0.773	0.792
His	0.0124 (-0.0729, 0.0977)	0.776	0.792
s-HDL-CE	0.0118 (-0.0724, 0.096)	0.784	0.794
Glc	0.0046 (-0.0813, 0.0905)	0.916	0.923
Crea	0.000945 (-0.0599, 0.0617)	0.976	0.976
Estimate = beta coefficient from linear regression
FDR = Adjusted P values using the Benjamini-Hochberg approach to limit the false discovery rate

## Sheet: ST5. rs112645299-metab assoc
Supplementary Table 5. All associations between rs112645299 SERPINA1 and metabolites (FDR < 0.05)
Metabolite	Estimate (95% CI)	P	FDR
Gp	-0.503 (-0.668, -0.339)	2.24e-09	4.84e-05
Phe	-0.369 (-0.527, -0.212)	4.33e-06	0.0468
Estimate = beta coefficient from linear regression
FDR = Adjusted P values using the Benjamini-Hochberg approach to limit the false discovery rate

## Sheet: ST6. rs11591147-metab assoc
Supplementary Table 6. All associations between rs11591147 PCSK9 and metabolites (FDR < 0.05)
Metabolite	Estimate (95% CI)	P	FDR
Remnant-C	-0.637 (-0.85, -0.425)	4.31e-09	6.08e-05
IDL-CE	-0.623 (-0.836, -0.41)	1.06e-08	6.08e-05
xs-VLDL-L	-0.621 (-0.835, -0.407)	1.4e-08	6.08e-05
IDL-P	-0.603 (-0.813, -0.393)	1.9e-08	6.08e-05
IDL-L	-0.606 (-0.817, -0.394)	2.03e-08	6.08e-05
ApoB	-0.606 (-0.817, -0.394)	2.08e-08	6.08e-05
xs-VLDL-PL	-0.608 (-0.821, -0.396)	2.19e-08	6.08e-05
IDL-C	-0.607 (-0.82, -0.395)	2.25e-08	6.08e-05
l-LDL-CE	-0.592 (-0.803, -0.382)	3.69e-08	8.04e-05
xs-VLDL-P	-0.598 (-0.811, -0.386)	3.72e-08	8.04e-05
s-VLDL-CE	-0.607 (-0.823, -0.39)	4.13e-08	8.12e-05
l-LDL-C	-0.584 (-0.794, -0.373)	5.95e-08	0.000103
l-LDL-L	-0.581 (-0.792, -0.371)	6.44e-08	0.000103
l-LDL-PL	-0.582 (-0.793, -0.371)	6.73e-08	0.000103
m-LDL-PL	-0.576 (-0.785, -0.367)	7.17e-08	0.000103
m-LDL-L	-0.573 (-0.782, -0.363)	9.29e-08	0.000118
LDL-C	-0.574 (-0.785, -0.364)	9.3e-08	0.000118
m-LDL-CE	-0.573 (-0.784, -0.362)	1.05e-07	0.000126
m-LDL-C	-0.571 (-0.781, -0.36)	1.12e-07	0.000128
IDL-PL	-0.568 (-0.779, -0.357)	1.43e-07	0.000155
s-LDL-L	-0.557 (-0.766, -0.348)	1.74e-07	0.000178
l-LDL-P	-0.561 (-0.772, -0.351)	1.82e-07	0.000178
s-VLDL-C	-0.57 (-0.784, -0.355)	1.96e-07	0.000178
m-LDL-P	-0.559 (-0.77, -0.349)	1.97e-07	0.000178
s-LDL-CE	-0.56 (-0.77, -0.349)	2.1e-07	0.000181
Free-C	-0.562 (-0.774, -0.349)	2.32e-07	0.000192
s-LDL-C	-0.554 (-0.764, -0.344)	2.47e-07	0.000198
xs-VLDL-CE	-0.577 (-0.797, -0.357)	2.9e-07	0.000224
m-LDL-FC	-0.545 (-0.754, -0.336)	3.49e-07	0.00026
l-LDL-FC	-0.542 (-0.754, -0.331)	5.35e-07	0.000385
IDL-FC	-0.543 (-0.755, -0.331)	5.56e-07	0.000387
xs-VLDL-C	-0.561 (-0.782, -0.341)	6.05e-07	0.000408
Serum-C	-0.53 (-0.739, -0.321)	6.59e-07	0.000431
VLDL-C	-0.54 (-0.754, -0.326)	7.89e-07	0.000502
s-LDL-PL	-0.516 (-0.722, -0.31)	9.55e-07	0.00059
s-LDL-P	-0.516 (-0.723, -0.308)	1.13e-06	0.000681
Est-C	-0.502 (-0.709, -0.294)	2.27e-06	0.00133
s-LDL-FC	-0.489 (-0.699, -0.278)	5.3e-06	0.00301
FAw6	-0.467 (-0.669, -0.265)	6.05e-06	0.00335
LA	-0.457 (-0.658, -0.257)	8.08e-06	0.00436
xs-VLDL-FC	-0.496 (-0.715, -0.277)	8.96e-06	0.00467
PUFA	-0.457 (-0.659, -0.256)	9.07e-06	0.00467
MUFA	-0.475 (-0.692, -0.259)	1.77e-05	0.00891
s-VLDL-FC	-0.439 (-0.649, -0.229)	4.25e-05	0.0209
IDL-TG	-0.443 (-0.656, -0.23)	4.54e-05	0.0218
Tot-FA	-0.422 (-0.626, -0.218)	5.04e-05	0.0237
m-VLDL-CE	-0.441 (-0.659, -0.223)	7.47e-05	0.0343
s-VLDL-L	-0.421 (-0.634, -0.208)	0.00011	0.0497
Estimate = beta coefficient from linear regression
FDR = Adjusted P values using the Benjamini-Hochberg approach to limit the false discovery rate

## Sheet: ST7. rs12149545-metab assoc
Supplementary Table 7. All associations between rs12149545 HERPUD1-CETP and metabolites (FDR < 0.05)
Metabolite	Estimate (95% CI)	P	FDR
l-HDL-FC	0.355 (0.305, 0.404)	2.73e-43	5.9e-39
l-HDL-C	0.352 (0.302, 0.401)	2.1e-42	2.27e-38
l-HDL-CE	0.35 (0.3, 0.4)	5.12e-42	3.69e-38
l-HDL-L	0.345 (0.296, 0.395)	2.15e-41	1.16e-37
xl-HDL-PL	0.339 (0.29, 0.388)	2.31e-40	9.98e-37
l-HDL-PL	0.334 (0.284, 0.383)	4.46e-39	1.6e-35
HDL-D	0.332 (0.283, 0.382)	1.41e-38	4.35e-35
xl-HDL-FC	0.321 (0.273, 0.369)	4.86e-38	1.31e-34
xl-HDL-P	0.324 (0.275, 0.373)	8.48e-38	2.04e-34
xl-HDL-L	0.32 (0.272, 0.369)	1.62e-37	3.42e-34
l-HDL-P	0.328 (0.278, 0.377)	1.74e-37	3.42e-34
HDL3-C	0.309 (0.261, 0.358)	4.51e-35	8.12e-32
HDL-C	0.312 (0.263, 0.361)	1.42e-34	2.36e-31
ApoA1	0.3 (0.252, 0.348)	1.24e-33	1.91e-30
HDL2-C	0.303 (0.253, 0.352)	4.46e-32	6.43e-29
xl-HDL-C	0.278 (0.23, 0.325)	2.3e-29	3.11e-26
xl-HDL-CE	0.256 (0.208, 0.304)	2.64e-25	3.36e-22
m-HDL-CE	0.232 (0.181, 0.283)	3.98e-19	4.77e-16
m-HDL-C	0.231 (0.181, 0.282)	4.31e-19	4.9e-16
m-HDL-FC	0.216 (0.166, 0.267)	3.85e-17	4.16e-14
xs-VLDL-CE	-0.214 (-0.265, -0.162)	3.74e-16	3.85e-13
s-VLDL-CE	-0.196 (-0.247, -0.146)	3.08e-14	3.02e-11
PC	0.19 (0.14, 0.239)	8.85e-14	8.32e-11
l-HDL-TG	0.188 (0.138, 0.238)	2.05e-13	1.85e-10
Tot-PG	0.168 (0.121, 0.215)	3.78e-12	3.27e-09
s-VLDL-C	-0.176 (-0.226, -0.126)	6.2e-12	5.15e-09
xl-HDL-TG	0.175 (0.125, 0.226)	9.51e-12	7.61e-09
Tot-Cho	0.166 (0.118, 0.214)	1.2e-11	9.28e-09
xs-VLDL-C	-0.175 (-0.226, -0.124)	2.8e-11	2.08e-08
m-HDL-TG	-0.172 (-0.223, -0.121)	5.28e-11	3.81e-08
m-HDL-L	0.168 (0.118, 0.219)	6.28e-11	4.38e-08
s-VLDL-PL	-0.143 (-0.192, -0.0937)	1.31e-08	8.82e-06
VLDL-C	-0.145 (-0.195, -0.0946)	1.54e-08	1.01e-05
m-HDL-PL	0.136 (0.0858, 0.186)	1.22e-07	7.73e-05
m-HDL-P	0.134 (0.084, 0.185)	1.84e-07	0.000114
s-VLDL-L	-0.124 (-0.173, -0.0738)	1.17e-06	0.000702
FAw6	0.117 (0.0697, 0.164)	1.25e-06	0.000728
PUFA	0.116 (0.0691, 0.163)	1.39e-06	0.000789
s-VLDL-FC	-0.12 (-0.169, -0.0709)	1.7e-06	0.000943
m-LDL-TG	0.122 (0.0722, 0.173)	1.81e-06	0.000975
LA	0.112 (0.0654, 0.159)	2.76e-06	0.00146
xs-VLDL-L	-0.118 (-0.169, -0.0683)	3.82e-06	0.00196
m-VLDL-CE	-0.116 (-0.167, -0.0655)	7.75e-06	0.0039
l-LDL-TG	0.111 (0.0613, 0.161)	1.23e-05	0.00606
LDL-TG	0.109 (0.0594, 0.159)	1.77e-05	0.00851
s-HDL-TG	-0.111 (-0.162, -0.0596)	2.27e-05	0.0107
Remnant-C	-0.1 (-0.15, -0.0506)	7.85e-05	0.0361
Estimate = beta coefficient from linear regression
FDR = Adjusted P values using the Benjamini-Hochberg approach to limit the false discovery rate

## Sheet: ST8. rs17091891-metab assoc
Supplementary Table 8. All associations between rs17091891 LPL and metabolites (FDR < 0.05)
Metabolite	Estimate (95% CI)	P	FDR
HDL2-C	-0.218 (-0.289, -0.147)	2.1e-09	3.05e-05
m-VLDL-TG	0.216 (0.145, 0.286)	2.83e-09	3.05e-05
m-VLDL-P	0.209 (0.138, 0.28)	7.11e-09	3.61e-05
m-VLDL-L	0.208 (0.138, 0.279)	8.01e-09	3.61e-05
s-VLDL-TG	0.207 (0.136, 0.277)	8.9e-09	3.61e-05
VLDL-D	0.209 (0.138, 0.28)	1e-08	3.61e-05
VLDL-TG	0.204 (0.133, 0.275)	1.53e-08	4.73e-05
l-HDL-FC	-0.205 (-0.277, -0.134)	2e-08	5.39e-05
m-VLDL-PL	0.201 (0.13, 0.271)	2.47e-08	5.9e-05
HDL-C	-0.2 (-0.271, -0.13)	2.73e-08	5.9e-05
l-HDL-PL	-0.2 (-0.271, -0.129)	3.5e-08	6.81e-05
xl-HDL-PL	-0.199 (-0.27, -0.128)	3.78e-08	6.81e-05
m-VLDL-FC	0.197 (0.127, 0.267)	4.25e-08	7.06e-05
l-VLDL-TG	0.197 (0.126, 0.268)	5.3e-08	7.64e-05
l-VLDL-P	0.196 (0.126, 0.267)	5.61e-08	7.64e-05
l-VLDL-L	0.196 (0.125, 0.266)	5.85e-08	7.64e-05
l-HDL-L	-0.197 (-0.268, -0.126)	6.3e-08	7.64e-05
HDL-D	-0.196 (-0.267, -0.125)	6.49e-08	7.64e-05
l-HDL-C	-0.197 (-0.269, -0.125)	7.3e-08	7.64e-05
l-HDL-P	-0.196 (-0.267, -0.124)	7.43e-08	7.64e-05
l-VLDL-CE	0.194 (0.123, 0.265)	7.75e-08	7.64e-05
s-VLDL-P	0.192 (0.122, 0.261)	7.78e-08	7.64e-05
l-HDL-CE	-0.195 (-0.267, -0.124)	9.84e-08	9.24e-05
l-VLDL-C	0.191 (0.121, 0.261)	1.07e-07	9.65e-05
xl-HDL-P	-0.189 (-0.259, -0.119)	1.25e-07	0.000108
l-VLDL-PL	0.19 (0.12, 0.261)	1.31e-07	0.000109
xl-HDL-L	-0.186 (-0.255, -0.116)	1.75e-07	0.00014
xl-VLDL-CE	0.186 (0.116, 0.257)	2.45e-07	0.000189
xl-VLDL-TG	0.185 (0.114, 0.256)	3.23e-07	0.000232
m-VLDL-C	0.184 (0.113, 0.255)	3.31e-07	0.000232
xl-VLDL-L	0.185 (0.114, 0.256)	3.32e-07	0.000232
l-VLDL-FC	0.183 (0.112, 0.253)	3.99e-07	0.000266
xl-VLDL-P	0.184 (0.113, 0.255)	4.06e-07	0.000266
xl-HDL-FC	-0.177 (-0.246, -0.108)	5.72e-07	0.000359
s-VLDL-L	0.178 (0.109, 0.248)	5.82e-07	0.000359
xl-VLDL-C	0.177 (0.106, 0.248)	9.74e-07	0.000581
Serum-TG	0.176 (0.106, 0.246)	9.95e-07	0.000581
s-VLDL-PL	0.172 (0.103, 0.241)	1.18e-06	0.000669
m-HDL-TG	0.179 (0.107, 0.251)	1.21e-06	0.000669
xl-HDL-C	-0.165 (-0.233, -0.0968)	2.27e-06	0.00122
xl-VLDL-PL	0.17 (0.0996, 0.241)	2.44e-06	0.00126
xxl-VLDL-C	0.171 (0.0998, 0.242)	2.45e-06	0.00126
xxl-VLDL-CE	0.17 (0.0989, 0.241)	2.83e-06	0.00142
xxl-VLDL-FC	0.167 (0.096, 0.238)	4.15e-06	0.002
xxl-VLDL-L	0.167 (0.0957, 0.237)	4.16e-06	0.002
xxl-VLDL-TG	0.166 (0.0952, 0.237)	4.45e-06	0.00209
xxl-VLDL-P	0.165 (0.0945, 0.236)	5.02e-06	0.00231
s-HDL-TG	0.167 (0.0949, 0.239)	5.58e-06	0.00249
xl-HDL-CE	-0.158 (-0.226, -0.0899)	5.65e-06	0.00249
xxl-VLDL-PL	0.164 (0.0931, 0.235)	5.76e-06	0.00249
xl-VLDL-FC	0.163 (0.0925, 0.234)	6.27e-06	0.00266
m-VLDL-CE	0.163 (0.0914, 0.235)	8.31e-06	0.00345
HDL3-C	-0.157 (-0.226, -0.0871)	1.04e-05	0.00423
ApoA1	-0.155 (-0.224, -0.0858)	1.09e-05	0.00435
s-VLDL-FC	0.154 (0.0852, 0.223)	1.21e-05	0.00476
s-HDL-CE	-0.155 (-0.227, -0.0837)	2.24e-05	0.00866
VLDL-C	0.147 (0.0767, 0.217)	4.27e-05	0.0162
HDL-TG	0.141 (0.0696, 0.213)	0.000113	0.042
Estimate = beta coefficient from linear regression
FDR = Adjusted P values using the Benjamini-Hochberg approach to limit the false discovery rate

## Sheet: ST9. rs515135-metab assoc
Supplementary Table 9. All associations between rs515135 APOB and metabolites (FDR < 0.05)
Metabolite	Estimate (95% CI)	P	FDR
xs-VLDL-L	-0.174 (-0.234, -0.114)	1.61e-08	0.000337
xs-VLDL-P	-0.169 (-0.229, -0.109)	3.12e-08	0.000337
xs-VLDL-PL	-0.164 (-0.224, -0.105)	7.64e-08	0.00044
s-VLDL-CE	-0.167 (-0.228, -0.106)	8.14e-08	0.00044
s-VLDL-C	-0.161 (-0.221, -0.101)	1.67e-07	0.000613
Remnant-C	-0.16 (-0.219, -0.1)	1.7e-07	0.000613
IDL-L	-0.154 (-0.214, -0.0949)	3.77e-07	0.000851
m-LDL-CE	-0.153 (-0.212, -0.0932)	4.87e-07	0.000851
IDL-C	-0.153 (-0.213, -0.0935)	5.23e-07	0.000851
m-LDL-C	-0.152 (-0.211, -0.0923)	5.52e-07	0.000851
xs-VLDL-CE	-0.158 (-0.22, -0.0964)	5.56e-07	0.000851
IDL-CE	-0.153 (-0.213, -0.0934)	5.66e-07	0.000851
l-LDL-CE	-0.151 (-0.21, -0.092)	5.88e-07	0.000851
LDL-C	-0.151 (-0.21, -0.0915)	6.35e-07	0.000851
l-LDL-PL	-0.15 (-0.21, -0.0909)	7.38e-07	0.000851
l-LDL-C	-0.15 (-0.209, -0.0907)	7.44e-07	0.000851
s-LDL-C	-0.149 (-0.209, -0.0903)	7.51e-07	0.000851
xs-VLDL-C	-0.156 (-0.218, -0.0943)	7.92e-07	0.000851
m-LDL-L	-0.149 (-0.208, -0.0898)	8.04e-07	0.000851
m-LDL-PL	-0.148 (-0.207, -0.0896)	8.06e-07	0.000851
s-LDL-CE	-0.149 (-0.209, -0.09)	8.48e-07	0.000851
IDL-P	-0.148 (-0.207, -0.0892)	9.06e-07	0.000851
l-LDL-L	-0.149 (-0.208, -0.0894)	9.06e-07	0.000851
ApoB	-0.149 (-0.209, -0.0895)	9.7e-07	0.000873
s-LDL-L	-0.146 (-0.205, -0.0875)	1.09e-06	0.00094
IDL-PL	-0.146 (-0.205, -0.0866)	1.51e-06	0.00122
m-LDL-P	-0.145 (-0.205, -0.0862)	1.52e-06	0.00122
l-LDL-P	-0.144 (-0.203, -0.0849)	1.92e-06	0.00146
l-LDL-FC	-0.145 (-0.204, -0.0852)	1.95e-06	0.00146
IDL-FC	-0.145 (-0.204, -0.0851)	2.06e-06	0.00149
m-LDL-FC	-0.142 (-0.201, -0.0833)	2.3e-06	0.0016
s-LDL-P	-0.137 (-0.196, -0.0789)	4.15e-06	0.0028
VLDL-C	-0.141 (-0.201, -0.0808)	4.56e-06	0.00291
xs-VLDL-FC	-0.144 (-0.205, -0.0825)	4.58e-06	0.00291
Est-C	-0.136 (-0.195, -0.0779)	4.91e-06	0.00303
FAw3	-0.137 (-0.196, -0.078)	5.37e-06	0.00322
Serum-C	-0.134 (-0.193, -0.0757)	7.36e-06	0.0043
s-LDL-PL	-0.132 (-0.19, -0.0738)	8.63e-06	0.00491
s-LDL-FC	-0.133 (-0.192, -0.074)	1.03e-05	0.00573
s-VLDL-FC	-0.132 (-0.191, -0.0729)	1.23e-05	0.00662
PUFA	-0.122 (-0.179, -0.0657)	2.41e-05	0.0127
s-VLDL-PL	-0.124 (-0.183, -0.0644)	4.38e-05	0.0225
s-VLDL-L	-0.124 (-0.184, -0.0638)	5.28e-05	0.0266
Free-C	-0.123 (-0.183, -0.0632)	5.7e-05	0.028
DHA	-0.12 (-0.179, -0.0608)	7.33e-05	0.0352
FAw6	-0.115 (-0.172, -0.058)	7.57e-05	0.0356
Estimate = beta coefficient from linear regression
FDR = Adjusted P values using the Benjamini-Hochberg approach to limit the false discovery rate

## Sheet: ST10. rs2519093-metab assoc
Supplementary Table 10. All associations between rs2519093 ABO and metabolites (FDR < 0.05)
Metabolite	Estimate (95% CI)	P	FDR
xs-VLDL-CE	0.155 (0.0952, 0.214)	3.72e-07	0.00803
xs-VLDL-C	0.148 (0.0879, 0.207)	1.3e-06	0.0141
s-VLDL-CE	0.136 (0.0777, 0.195)	5.39e-06	0.0388
Estimate = beta coefficient from linear regression
FDR = Adjusted P values using the Benjamini-Hochberg approach to limit the false discovery rate

[truncated: 5 more sheets: ST11. rs602633-metab assoc, ST12. rs651821-metab assoc, ST13. rs7412-metab assoc, ST14. rs12916-metab assoc , ST15. rs17238484-metab assoc]
